# Supplementary material for: Emergence, climate-driven expansion, and diversification of a European Vibrio vulnificus lineage (L4) with multi-host pathogenic potential
Source: Emerg Microbes Infect. 2025 Dec 9;15(1):2601370. doi: 10.1080/22221751.2025.2601370 (PMC12777771; doi:10.1080/22221751.2025.2601370)
Supplement: Supplementary_table_3.xlsx [file TEMI_A_2601370_SM8506.xlsx]

## Sheet: Supplementary_Table_3
Supplementary Table 3. Multiplex PCR primers used and expected amplicon size.
Gene	Primers	Size	Description
vvhA	F 5' - CGCCACCCACTTTCGGGCC - 3' R 5' - CCGCGGTACAGGTTGGCGC - 3'	519	Used for detection of Vibrio vulnificus strains
pgiAL3	F 5′-AGCCACTCTCCTGCGAGCAG-3′ R 5′-GAGGTGTGCGAGCGCCGAT-3'	834	Used for detection of Vibrio vulnificus L3 strains
ABC transporter	F 5' - GCTCTCGTGGTGCTTCATCGC - 3' R 5' - GCCACACGTTGCTCTGGCGT - 3'	676	Used for detection of Vibrio vulnificus L4 strains
