# Supplementary material for: Emergence, climate-driven expansion, and diversification of a European Vibrio vulnificus lineage (L4) with multi-host pathogenic potential
Source: Emerg Microbes Infect. 2025 Dec 9;15(1):2601370. doi: 10.1080/22221751.2025.2601370 (PMC12777771; doi:10.1080/22221751.2025.2601370)
Supplement: Supplementary_table_6.xlsx [file TEMI_A_2601370_SM8505.xlsx]

## Sheet: Supplementary_Table_6
Supplementary Table 6. L4 strains metadata and genotypic results.
Strain	Alternative name	Year of isolation	Isolation type	Isolation host	Country	API Code	rtxA1 gene	T6SS (number of copies)	CPS group	Putative Plasmid region length (bp)	Putative prophage region length (pb)	GeNomad prophage taxonomy
94385		2001	Human clinical	Homo sapiens	Spain	5346005	New Type	1	8
10-VBH0198	VN-0112	2010	Human clinical	Homo sapiens	Germany: Baltic Sea, Binz	5046105	New Type	1	11
18-VB00126		2017	Environmental	Sediment	Germany: Greifswalder Bodden	5046025	New Type	1	5		9866;11259	Inoviridae;Corticoviridae
18-VB00194		2017	Environmental	Seawater	Germany: Baltic Sea, Karlshagen	5046025	New Type	1	5		9866	Inoviridae
18-VB00199		2017	Environmental	Seawater	Germany: Baltic Sea, Karlshagen	5046105	New Type	1	11
18-VB00209		2017	Environmental	Sediment	Germany: Baltic Sea, Wohlenberger Wiek	4046005	Type M	1	13		58996	Caudoviricetes
18-VB00210		2017	Environmental	Sediment	Germany: Baltic Sea, Wohlenberger Wiek	4046005	Type M	1	13		58996	Caudoviricetes
18-VB00242		2017	Environmental	Seawater	Germany: Baltic Sea, Karlshagen	5046105	New Type	1	11
18-VB00245		2017	Environmental	Sediment	Germany: Baltic Sea, Karlshagen	5046005	New Type	1	5		11259	Corticoviridae
18-VB00415		2017	Environmental	Seawater	Germany: Baltic Sea, Wohlenberger Wiek	5046005	New Type	1	NA
18-VB00417		2018	Environmental	Seawater	Germany: Baltic Sea, Wohlenberger Wiek	5046025	New Type	1	5		9866;11259	Inoviridae;Corticoviridae
18-VB00418		2018	Environmental	Sediment	Germany: Baltic Sea, Wohlenberger Wiek	5046005	Type C	1	NA
18-VB00420		2018	Environmental	Sediment	Germany: Baltic Sea, Wohlenberger Wiek	5046025	Type C	1	NA
18-VB00438		2018	Human clinical	Homo sapiens	Germany: Bergen	5046025	New Type	1	5		9866;11259	Inoviridae;Corticoviridae
18-VB00560		2018	Environmental	Seawater	Germany: Baltic Sea, Karlshagen	5046025	New Type	1	5		9866;11259	Inoviridae;Corticoviridae
18-VB00577		2018	Environmental	Seawater	Germany: Baltic Sea, Karlshagen	5046005	Type C	1	5
18-VB00599		2017	Environmental	Sediment	Germany: Baltic Sea, Karlshagen	5046025	New Type	1	NA		9866;11259	Inoviridae;Corticoviridae
18-VB00607		2017	Environmental	Seawater	Germany: Baltic Sea, Warnemünde	5046025	New Type	1	5		9866;11259	Inoviridae;Corticoviridae
18-VB00608		2017	Environmental	Seawater	Germany: Baltic Sea, Warnemünde	5046005	New Type	1	NA
18-VB00610		2017	Environmental	Seawater	Germany: Baltic Sea, Warnemünde	1046025	New Type	1	5		9866;11259	Inoviridae;Corticoviridae
18-VB00627		2018	Environmental	Seawater	Germany: Baltic Sea, Wohlenberger Wiek	5046024	Type M	1	17
18-VB00657		2018	Environmental	Seawater	Germany: Greifswalder Bodden	5046024	Type M	1	NA	55377	35870;58393	Caudoviricetes; Caudoviricetes
19-VB00242		1999	Environmental	Seawater	Germany: Baltic Sea, Wohlenberger Wiek	1042025	Type C	2	NA
19-VB00243		1999	Environmental	Seawater	Germany: Baltic Sea, Wohlenberger Wiek	5046025	Type C	2	NA
19-VB00248		1999	Environmental	Seawater	Germany: Baltic Sea, Warnemünde	4046105	Type C	1	9		38509;10600	Caudoviricetes; Inoviridae
19-VB00249		1999	Environmental	Seawater	Germany: Baltic Sea, Warnemünde	4046024	Type M	1	NA
19-VB00253		1999	Environmental	Seawater	Germany: Baltic Sea, Wohlenberger Wiek	5046025	Type M	1	14
19-VB00313		1999	Environmental	Seawater	Germany: Baltic Sea, Warnemünde	4046024	NA	0	NA
19-VB00326		1999	Environmental	Seawater	Germany: Baltic Sea, Wohlenberger Wiek	4046024	Type M	1	16
19-VB00380		1999	Environmental	Seawater	Germany: Baltic Sea, Wohlenberger Wiek	5046025	Type C	2	NA
19-VB00646		1995	Environmental	Seawater	Germany: Baltic Sea, Zinnowitz	5046025	Type C	2	NA		58973	Caudoviricetes
20-VB00250		2020	Human clinical	Homo sapiens	Germany: North Rhine Westphalia, Herford	4046005	Type C	1	10	50036	41574;61088	Caudoviricetes; Caudoviricetes
21-VB00130		2010	Environmental	Seawater	Germany: Baltic Sea, Binz	4046005	New Type	1	7
21-VB00131		2010	Environmental	Seawater	Germany: Baltic Sea, Binz	5046005	New Type	1	7
21-VB00134	VN-0104	2004	Environmental	Seawater	Germany: Baltic Sea, Karlshagen	5006004	New Type	1	11		41718;9135	Caudoviricetes; Inoviridae
21-VB00135		2006	Environmental	Seawater	Germany: Baltic Sea, Warnemünde	5046025	Type C	1	NA
21-VB00136		2006	Environmental	Seawater	Germany: Baltic Sea, Ralswiek	5046025	Type C	1	15
21-VB00137	VN-0092	2011	Human clinical	Homo sapiens	Germany: Greifswalder Bodden	5046025	New Type	1	11
21-VB00138	VN-0288	2010	Human clinical	Homo sapiens	Germany: Baltic Sea	5046005	New Type	1	8		38629	Caudoviricetes
21-VB00142		2011	Environmental	Seawater	Germany: Baltic Sea, Darß-Zingst	4146025	New Type	1	6		58574	Caudoviricetes
21-VB00143		2011	Environmental	Seawater	Germany: Baltic Sea, Darß-Zingst	1246005	Type C	1	6		57038	Caudoviricetes
21-VB00144		2011	Environmental	Seawater	Germany: Greifswalder Bodden	4046005	Type C	1	12
21-VB00145		2011	Environmental	Seawater	Germany: Baltic Sea, Darß-Zingst	0046005	Type C	1	12
21-VB00146		2011	Environmental	Seawater	Germany: Baltic Sea, Darß-Zingst	1046005	Type C	1	NA		57038	Caudoviricetes
21-VB00147		2011	Environmental	Seawater	Germany: Greifswalder Bodden	4046005	Type C	1	12		40455	Caudoviricetes
21-VB00148		2010	Environmental	Seawater	Germany: Baltic Sea, Binz	4046005	New Type	1	7
21-VB00149		2010	Environmental	Seawater	Germany: Baltic Sea, Binz	0046005	New Type	1	7
21-VB00150		2010	Environmental	Seawater	Germany: Baltic Sea, Warnemünde	4046005	Type C	1	NA
21-VB00151		2010	Environmental	Seawater	Germany: Baltic Sea, Warnemünde	4046006	Type C	1	NA
21-VB00152		2010	Environmental	Seawater	Germany: Baltic Sea, Warnemünde	4046007	New Type	1	7
Riu1		2003	Environmental	Unknown	Spain	5006006	Type M	1	17
