# Supplementary material for: Emergence, climate-driven expansion, and diversification of a European Vibrio vulnificus lineage (L4) with multi-host pathogenic potential
Source: Emerg Microbes Infect. 2025 Dec 9;15(1):2601370. doi: 10.1080/22221751.2025.2601370 (PMC12777771; doi:10.1080/22221751.2025.2601370)
Supplement: Supplementary_table_5.xlsx [file TEMI_A_2601370_SM8503.xlsx]

## Sheet: Supplementary_Table_5
Supplementary Table 5. Assembly statistics for the L4 sequenced strains obtained with quast
Assembly	# contigs (>= 0 bp)	# contigs (>= 1000 bp)	# contigs (>= 5000 bp)	# contigs (>= 10000 bp)	# contigs (>= 25000 bp)	# contigs (>= 50000 bp)	Total length (>= 0 bp)	Total length (>= 1000 bp)	Total length (>= 5000 bp)	Total length (>= 10000 bp)	Total length (>= 25000 bp)	Total length (>= 50000 bp)	# contigs	Largest contig	Total length	GC (%)	N50	N90	auN	L50	L90	# N's per 100 kbp	# predicted genes (unique)	# predicted genes (>= 0 bp)	# predicted genes (>= 300 bp)	# predicted genes (>= 1500 bp)	# predicted genes (>= 3000 bp)
18-VB00126	305	104	50	43	37	31	5016139	4938871	4822732	4778550	4680615	4450552	154	406971	4973583	46.75	154727	45542	188159	10	32	0	4396	4386 + 13 part	3964 + 6 part	700 + 0 part	73 + 0 part
18-VB00194	186	76	50	41	37	33	4910803	4867662	4812293	4759304	4690007	4529263	105	406971	4888327	46.84	154727	65714	174146	11	31	0	4279	4269 + 10 part	3892 + 6 part	699 + 0 part	73 + 0 part
18-VB00199	311	126	70	58	46	35	5200815	5133172	5014546	4925938	4745099	4325579	172	445125	5163120	46.54	111118	35016	165212	12	43	0	4537	4524 + 15 part	4080 + 8 part	737 + 1 part	84 + 0 part
18-VB00209	358	128	66	56	48	34	5138255	5049458	4915418	4846708	4717935	4150207	185	391180	5090147	46.56	120345	35835	135446	14	44	0	4509	4488 + 26 part	4043 + 8 part	724 + 0 part	79 + 0 part
18-VB00210	433	145	81	67	55	36	5117721	5032051	4898233	4805882	4601590	3871166	192	423316	5064959	46.57	95814	26225	121121	17	54	0	4485	4474 + 11 part	4037 + 5 part	722 + 0 part	79 + 0 part
18-VB00242	450	133	72	62	48	34	5175717	5090794	4962507	4889074	4659024	4112815	176	448313	5119356	46.55	98264	33625	160681	12	47	0	4492	4479 + 13 part	4054 + 12 part	734 + 1 part	81 + 1 part
18-VB00245	397	111	57	49	40	33	4997946	4910690	4786204	4730667	4588444	4340056	159	323359	4944584	46.76	144318	38983	156955	11	36	0	4354	4336 + 18 part	3943 + 8 part	697 + 1 part	72 + 1 part
18-VB00415	325	93	49	38	31	27	4930623	4865676	4770924	4694766	4584754	4431585	124	733346	4887198	46.71	199740	51347	281176	7	27	0	4301	4287 + 15 part	3884 + 4 part	694 + 0 part	73 + 0 part
18-VB00417	263	86	58	49	40	33	4916854	4862882	4801974	4745155	4588896	4348120	116	322452	4884434	46.86	159032	41505	156373	11	35	0	4298	4280 + 18 part	3887 + 7 part	699 + 1 part	72 + 1 part
18-VB00418	310	90	48	38	30	27	4921984	4859995	4774240	4707976	4592490	4484640	117	466712	4878489	46.72	266556	52810	241716	7	26	0	4283	4264 + 19 part	3874 + 7 part	693 + 0 part	73 + 0 part
18-VB00420	298	88	49	40	32	28	4920823	4862157	4782579	4721127	4600370	4447423	112	733203	4878593	46.72	199740	52810	272303	7	27	0	4280	4262 + 18 part	3873 + 7 part	694 + 0 part	73 + 0 part
18-VB00438	166	67	51	41	36	30	4905184	4865478	4827851	4764633	4693097	4462854	94	406971	4884172	46.86	209161	64399	184846	10	29	0	4291	4282 + 9 part	3888 + 4 part	698 + 0 part	73 + 0 part
18-VB00560	204	80	53	44	38	31	4917298	4874072	4811165	4750356	4641145	4382806	107	362068	4893183	46.87	154679	45493	171228	11	32	0	4310	4299 + 13 part	3896 + 6 part	702 + 1 part	73 + 1 part
18-VB00577	405	134	71	61	42	35	5195047	5120160	4969502	4902769	4584049	4331297	174	337263	5146956	46.4	122362	24242	138518	14	44	0	4551	4537 + 20 part	4082 + 10 part	739 + 2 part	82 + 0 part
18-VB00599	374	104	55	45	39	33	5006940	4924924	4822851	4759140	4664569	4467448	150	475418	4956846	46.75	153689	50770	178881	11	33	0	4374	4359 + 15 part	3952 + 6 part	700 + 1 part	72 + 1 part
18-VB00607	379	111	59	50	41	33	5006567	4925014	4813969	4752621	4616571	4330333	157	398193	4957390	46.76	141781	37801	161808	11	37	0	4375	4358 + 17 part	3955 + 8 part	699 + 1 part	72 + 1 part
18-VB00608	508	129	63	51	40	31	5010721	4903358	4760486	4677718	4502408	4136075	187	371599	4943218	46.66	118001	32568	158072	12	39	0	4332	4322 + 10 part	3928 + 5 part	706 + 1 part	73 + 1 part
18-VB00610	377	108	54	45	38	32	5005455	4924876	4808780	4746711	4633476	4435241	152	398193	4955771	46.75	181760	41505	173837	10	33	0	4373	4359 + 14 part	3953 + 5 part	699 + 1 part	72 + 1 part
18-VB00627	310	117	63	58	48	37	4856359	4798568	4688832	4657432	4488379	4085345	155	338385	4825298	46.73	106329	35150	129554	15	44	0	4264	4254 + 10 part	3861 + 4 part	692 + 0 part	70 + 0 part
18-VB00657	311	127	72	66	52	38	5001134	4943393	4830902	4793892	4557173	4063676	166	327018	4972011	46.74	106329	31696	118750	16	49	0	4424	4410 + 14 part	3970 + 5 part	710 + 0 part	74 + 0 part
19-VB00242	315	119	77	64	54	35	5085634	5028227	4935766	4850070	4686440	3995270	150	358244	5050488	46.66	112374	29483	127225	15	49	0	4438	4430 + 8 part	4029 + 5 part	724 + 0 part	74 + 0 part
19-VB00243	343	126	80	65	55	33	5089888	5027844	4931200	4829201	4665709	3886568	158	358248	5050540	46.66	107135	27758	124408	15	51	0	4442	4436 + 7 part	4033 + 5 part	723 + 0 part	75 + 0 part
19-VB00248	358	107	62	54	45	34	5057177	4985327	4891086	4837729	4689450	4307268	147	332525	5013503	46.7	135501	37339	149738	12	40	0	4426	4411 + 15 part	3994 + 8 part	709 + 1 part	76 + 1 part
19-VB00249	406	117	67	52	43	31	5009393	4926985	4821805	4712746	4569409	4158686	161	277305	4957689	46.58	143759	29318	141368	13	40	0	4384	4372 + 12 part	3961 + 9 part	702 + 0 part	74 + 0 part
19-VB00253	513	123	66	57	46	35	5140584	5035385	4917378	4859665	4679823	4262596	172	344776	5070258	46.55	114728	34262	149493	13	43	0	4464	4450 + 14 part	4026 + 9 part	714 + 0 part	76 + 0 part
19-VB00313	402	111	65	51	41	28	4799578	4717890	4616750	4506611	4336608	3888618	156	277865	4748712	46.57	143406	27156	145804	12	39	0	4221	4208 + 13 part	3819 + 8 part	667 + 1 part	68 + 1 part
19-VB00326	427	114	70	57	45	32	5022540	4935527	4844284	4743382	4542215	4086900	161	280564	4968282	46.57	133857	27156	132240	14	43	0	4404	4389 + 15 part	3974 + 8 part	699 + 1 part	73 + 1 part
19-VB00380	362	122	78	64	55	34	5091343	5026804	4934211	4836531	4683879	3915612	152	358238	5048050	46.66	106256	27361	124391	15	50	0	4438	4428 + 11 part	4030 + 5 part	721 + 0 part	75 + 0 part
19-VB00646	297	113	73	61	55	36	4978221	4924350	4836340	4754248	4659909	3917296	140	218435	4943299	46.59	116109	37688	110048	16	48	0	4363	4354 + 9 part	3954 + 4 part	703 + 0 part	75 + 0 part
20-VB00250	369	122	64	51	43	33	5264122	5183963	5049622	4956992	4826967	4478097	164	411827	5215218	46.59	136628	33926	165554	12	39	0	4614	4605 + 15 part	4141 + 7 part	725 + 2 part	80 + 1 part
21-VB00130	243	99	42	35	31	27	4924632	4876722	4739104	4693016	4622405	4472866	121	495750	4891647	46.73	170402	58732	222779	9	26	0	4299	4287 + 17 part	3889 + 6 part	697 + 0 part	72 + 0 part
21-VB00131	219	85	39	30	28	24	4927260	4878881	4767787	4706359	4669043	4542383	111	651602	4897390	46.72	251665	64785	289403	6	22	0	4298	4288 + 11 part	3892 + 5 part	698 + 0 part	72 + 0 part
21-VB00134	260	100	51	38	33	26	4896546	4841128	4716311	4629376	4541570	4285806	129	596797	4860208	46.7	204361	45542	242756	8	28	0	4322	4308 + 15 part	3887 + 8 part	688 + 0 part	69 + 0 part
21-VB00135	380	137	69	59	51	35	5185621	5099560	4949042	4888209	4746618	4146413	186	334645	5133738	46.58	103269	33917	134200	15	47	0	4526	4518 + 18 part	4088 + 4 part	725 + 0 part	77 + 0 part
21-VB00136	387	140	66	60	51	34	5031920	4945425	4773595	4734102	4579317	3945892	186	411167	4977109	46.52	100998	28436	139179	15	48	0	4415	4406 + 19 part	3978 + 5 part	697 + 0 part	73 + 0 part
21-VB00137	319	130	73	61	48	35	5183735	5114313	5005181	4916816	4720256	4237930	178	445125	5145365	46.54	105772	33729	162817	12	46	0	4510	4493 + 22 part	4064 + 10 part	735 + 1 part	83 + 0 part
21-VB00138	238	96	57	44	37	30	5033243	4977707	4893340	4804486	4695743	4443545	134	408290	5004012	46.7	187429	43748	182720	10	32	0	4420	4413 + 9 part	3990 + 4 part	710 + 0 part	75 + 0 part
21-VB00142	288	112	59	51	43	33	5216276	5152396	5040615	4990869	4869488	4502641	151	428722	5178345	46.55	128071	39871	172150	12	37	0	4612	4595 + 21 part	4116 + 8 part	733 + 0 part	81 + 0 part
21-VB00143	315	106	56	52	39	35	5245896	5167670	5040083	5013693	4792194	4658508	155	417353	5201393	46.39	167895	45363	174327	11	36	0	4604	4590 + 16 part	4111 + 5 part	748 + 0 part	84 + 0 part
21-VB00144	295	107	55	46	42	35	5011183	4939572	4827481	4762381	4701265	4419451	152	344843	4971471	46.65	135927	47527	150974	12	37	0	4379	4372 + 14 part	3955 + 6 part	708 + 0 part	78 + 0 part
21-VB00145	303	111	58	48	42	33	5012069	4941029	4824651	4750993	4659948	4310154	150	343689	4968411	46.66	120971	42555	156944	12	37	0	4378	4366 + 20 part	3956 + 6 part	707 + 0 part	78 + 0 part
21-VB00146	302	103	54	47	35	32	5145576	5075192	4961792	4913761	4714113	4618095	140	576294	5100836	46.56	167941	50354	206421	10	32	0	4504	4495 + 14 part	4050 + 3 part	727 + 0 part	78 + 0 part
21-VB00147	312	112	59	51	46	38	5110928	5036703	4920826	4863507	4790191	4487082	156	323640	5067458	46.61	118087	45861	144980	13	40	0	4485	4476 + 14 part	4036 + 8 part	722 + 0 part	81 + 0 part
21-VB00148	236	100	44	37	32	27	4924077	4877290	4740646	4692858	4611982	4421175	122	495792	4892573	46.73	169653	58732	198313	10	27	0	4295	4284 + 15 part	3891 + 5 part	698 + 0 part	72 + 0 part
21-VB00149	237	91	40	32	28	25	4929403	4877001	4759157	4703914	4620320	4520103	116	651602	4895279	46.72	220661	64785	244393	8	24	0	4300	4286 + 16 part	3889 + 6 part	698 + 0 part	72 + 0 part
21-VB00150	420	152	72	58	50	38	5060673	4964645	4806459	4715720	4587222	4153166	207	283655	5001671	46.63	104613	29308	117912	16	47	0	4412	4396 + 23 part	3980 + 9 part	700 + 1 part	74 + 1 part
21-VB00151	413	142	70	53	45	35	5059669	4961133	4815377	4700391	4564648	4193086	202	307507	5002332	46.62	118266	29308	133199	14	43	0	4422	4409 + 24 part	3981 + 8 part	700 + 1 part	74 + 1 part
21-VB00152	222	85	41	34	28	25	4911242	4865153	4756485	4708948	4602639	4502398	104	495751	4878222	46.75	249257	64612	225099	8	24	0	4281	4271 + 12 part	3876 + 5 part	697 + 0 part	72 + 0 part
