# Supplementary material for: Emergence, climate-driven expansion, and diversification of a European Vibrio vulnificus lineage (L4) with multi-host pathogenic potential
Source: Emerg Microbes Infect. 2025 Dec 9;15(1):2601370. doi: 10.1080/22221751.2025.2601370 (PMC12777771; doi:10.1080/22221751.2025.2601370)
Supplement: Supplementary_table_7.xlsx [file TEMI_A_2601370_SM8502.xlsx]

## Sheet: Supplementary_Table_7
Supplementary Table 7. Annotation with Bakta of T6SS-2 locus
#Annotated with Bakta (v1.5.0): https://github.com/oschwengers/bakta
#Database (v4.0): https://doi.org/10.5281/zenodo.4247252
#Sequence Id	Type	Start	Stop	Strand	Gene	Product	DbXrefs
contig_40	cds	6828	10289	-		IcmF-related protein	KEGG:K11891, SO:0001217, UniRef:UniRef50_A0A4Q5M8H5, UniRef:UniRef90_A0A151KVU7
contig_40	cds	10290	11438	-	icmH	type IVB secretion system protein IcmH/DotU	SO:0001217, UniRef:UniRef50_A0A178J417, UniRef:UniRef90_A0A151KVX1
contig_40	cds	11446	12762	-	tssK	type VI secretion system baseplate subunit TssK	KEGG:K11893, SO:0001217, UniRef:UniRef50_C5MK45, UniRef:UniRef90_A0A151KWB6
contig_40	cds	12765	13229	-	tssJ	type VI secretion system lipoprotein TssJ	KEGG:K11906, RefSeq:WP_047110022.1, SO:0001217, UniParc:UPI00063D93A3, UniRef:UniRef100_UPI00063D93A3, UniRef:UniRef50_A0A090IAX2, UniRef:UniRef90_A0A151KVS7
contig_40	cds	13229	14188	-		FHA domain-containing protein	SO:0001217, UniRef:UniRef50_A0A151KWI0, UniRef:UniRef90_A0A151KWI0
contig_40	cds	14190	14906	-		ABC transporter substrate-binding protein	RefSeq:WP_047110027.1, SO:0001217, UniParc:UPI00063DA506, UniRef:UniRef100_UPI00063DA506, UniRef:UniRef50_A3USD4, UniRef:UniRef90_A0A151KVV4
contig_40	cds	14903	16075	-		ABC transporter substrate binding protein	RefSeq:WP_080960464.1, SO:0001217, UniParc:UPI0009BAED0A, UniRef:UniRef100_UPI0009BAED0A, UniRef:UniRef50_A0A090I792, UniRef:UniRef90_A0A151KWD1
contig_40	cds	16072	18270	-		MFS transporter	RefSeq:WP_182290319.1, SO:0001217, UniParc:UPI0015FD597D, UniRef:UniRef100_UPI0015FD597D, UniRef:UniRef50_A0A510I3K2, UniRef:UniRef90_A0A151KW28
contig_40	cds	18280	19425	-		D-alanine--D-alanine ligase	SO:0001217, UniRef:UniRef50_A0A090KAT7, UniRef:UniRef90_A0A151KWD3
contig_40	cds	19571	22183	-		ClpV1 family T6SS ATPase	KEGG:K11907, SO:0001217, UniRef:UniRef50_A0A2T3NKT4, UniRef:UniRef90_A0A151KVU2
contig_40	cds	22192	23175	-		Type VI secretion protein VasB-1	KEGG:K11895, SO:0001217, UniRef:UniRef50_B6EJJ7, UniRef:UniRef90_A0A151KVS4
contig_40	cds	23157	24938	-	tssF	type VI secretion system baseplate subunit TssF	KEGG:K11896, SO:0001217, UniRef:UniRef50_A0A241PQY1, UniRef:UniRef90_A0A151KVT9
contig_40	cds	24931	25353	-	tssE	type VI secretion system baseplate subunit TssE	RefSeq:WP_101958293.1, SO:0001217, UniParc:UPI000C7C77FA, UniRef:UniRef100_UPI000C7C77FA, UniRef:UniRef50_U3B788, UniRef:UniRef90_A0A151KVW0
contig_40	cds	25350	26708	-		Type VI secretion protein	RefSeq:WP_070382311.1, SO:0001217, UniParc:UPI000878507E, UniRef:UniRef100_UPI000878507E, UniRef:UniRef50_B6EJJ4, UniRef:UniRef90_A0A151KWA6
contig_40	cds	26758	28239	-	tssC	type VI secretion system contractile sheath large subunit	KEGG:K11900, SO:0001217, UniRef:UniRef50_A0A5N8UV20, UniRef:UniRef90_A0A4Q5M8G7
contig_40	cds	28239	28748	-	tssB	type VI secretion system contractile sheath small subunit	COG:COG3516, COG:U, SO:0001217, UniRef:UniRef50_B6EJJ2, UniRef:UniRef90_UPI001028969C
contig_40	cds	28822	29340	-		Hemolysin-coregulated protein Hcp-3	KEGG:K11903, RefSeq:WP_047110056.1, SO:0001217, UniParc:UPI00063D992D, UniRef:UniRef100_A0A151KVU6, UniRef:UniRef50_A0A090IIK1, UniRef:UniRef90_B6EJJ1
contig_40	cds	29374	30759	-		Type VI secretion protein	SO:0001217, UniRef:UniRef50_A0A1C3IJ29, UniRef:UniRef90_A0A151KW19
contig_40	cds	30780	32012	-		hypothetical protein	RefSeq:WP_047110061.1, SO:0001217, UniParc:UPI00063DD3DE, UniRef:UniRef100_UPI00063DD3DE, UniRef:UniRef50_A0A0H2N7R2, UniRef:UniRef90_A0A151KWC5
contig_40	cds	33096	35087	+		Type IV secretion protein Rhs	KEGG:K11904, RefSeq:WP_108678502.1, SO:0001217, UniParc:UPI000D3ED743, UniRef:UniRef100_UPI000D3ED743, UniRef:UniRef50_U2ZDD9, UniRef:UniRef90_A0A151KVT1
contig_40	cds	35087	35650	+		Twin-arginine translocation pathway signal	RefSeq:WP_047110066.1, SO:0001217, UniParc:UPI00063DCD36, UniRef:UniRef100_UPI00063DCD36, UniRef:UniRef50_A0A090IEW2, UniRef:UniRef90_A0A151KVR4
contig_40	cds	35672	35968	+		Type VI secretion protein	RefSeq:WP_047110070.1, SO:0001217, UniParc:UPI00063D8AAB, UniRef:UniRef100_UPI00063D8AAB, UniRef:UniRef50_A0A3A6P005, UniRef:UniRef90_A0A151KVS8
