# Supplementary material for: Emergence, climate-driven expansion, and diversification of a European Vibrio vulnificus lineage (L4) with multi-host pathogenic potential
Source: Emerg Microbes Infect. 2025 Dec 9;15(1):2601370. doi: 10.1080/22221751.2025.2601370 (PMC12777771; doi:10.1080/22221751.2025.2601370)
Supplement: Supplementary_Table2.xlsx [file TEMI_A_2601370_SM8501.xlsx]

## Sheet: Supplementary_Table2
Supplementary Table 2. Metadata information of the 295 strains used for the initial phylogenomics analysis
Strain	Alternative name	Year of isolation	Isolation type	Isolation host	Country	Source	SRA accession	BioSample	Genbank accession
12		1996	Human clinical	Homo sapiens	Israel	This study		SAMN03395192	GCA_002074885.1
32		1996	Human clinical	Homo sapiens	Israel	Genbank		SAMN07739065	GCA_002903885.1
162		1996	Human clinical	Homo sapiens	Israel	Genbank		SAMN07739066	GCA_002903865.1
2322		1997	Environmental	Unknown	Israel	Genbank		SAMN02990648	GCA_000743165.1
11028		1996	Human clinical	Homo sapiens	Israel	Genbank		SAMN03395016	GCA_002074875.1
94385		2001	Human clinical	Homo sapiens	Spain	Genbank		SAMN07739067	GCA_002903695.1
491771		1997	Human clinical	Homo sapiens	Israel	Genbank		SAMN02990646	GCA_000743115.1
03-7315		2016	Human clinical	Homo sapiens	Brazil: Sao Paulo	Genbank		SAMN07660997	GCA_002494385.2
05-25-BW5		2015	Environmental	Unknown	USA: South Carolina	Genbank		SAMN11552938	GCA_013369015.1
06-2410						Genbank		SAMN12648290	GCA_009764095.1
06-2450						Genbank		SAMN13500487	GCA_014525285.1
07-2444		2007	Human clinical	Unknown	USA: Illinois	Genbank		SAMN12648309	GCA_009764115.1
08-2472						Genbank		SAMN13500488	GCA_014525125.1
101/4		1997	Environmental	Tilapia	Israel	Genbank		SAMN02990647	GCA_000743155.1
106-2A			Environmental	Oyster	USA	Genbank		SAMN07739068	GCA_002903645.1
10-VBH0198	VN-0112	2010	Human clinical	Homo sapiens	Germany: Baltic Sea, Binz	KL-Vibrio		SAMN03486932	GCA_002073185.1
1676-80			Environmental	Unknown	USA	Genbank		SAMN12648272	GCA_012275045.1
2009V-1035			Human clinical	Homo sapiens		Genbank		SAMN10702674	GCA_009665455.1
2015AW-0208		2015	Human clinical	Unknown	USA	Genbank		SAMN12648304	GCA_009763305.1
2142-77			Human clinical	Homo sapiens		Genbank		SAMN10702673	GCA_009665475.1
21-VB00134	VN-0104	2004	Environmental	Seawater	Germany: Baltic Sea, Karlshagen	KL-Vibrio		SAMN03486854	GCA_002073105.1
21-VB00137	VN-0092	2011	Human clinical	Homo sapiens	Germany: Greifswalder Bodden	KL-Vibrio		SAMN03486932	GCA_002073185.1
21-VB00138	VN-0288	2010	Human clinical	Homo sapiens	Germany: Baltic Sea	KL-Vibrio		SAMN03483372	GCA_002073065.1
2497-87			Human clinical	Unknown	USA	Genbank		SAMN12648273	GCA_014211935.1
86573B		1997	Environmental	Tilapia	Taiwan: Kaohsiung	SRA	SRS3359072	SAMN09270178
86574B		1997	Environmental	Tilapia	Taiwan: Kaohsiung	SRA	SRS3359072	SAMN09270178
93U204		2004	Environmental	Tilapia	Taiwan: Kaohsiung	Genbank		SAMN03009989	GCA_000746665.1
94_8_112		1994	Human clinical	Homo sapiens	Denmark	Genbank		SAMN07739069	GCA_002903845.1
94_9_119		1994	Human clinical	Homo sapiens	Denmark	Genbank		SAMN07739069	GCA_002903625.1
95_8_161		1995	Animal clinical	Eel	Denmark	Genbank		SAMN07739070	GCA_002903825.1
95_8_6		1995	Animal clinical	Eel	Denmark	Genbank		SAMN07739071	GCA_002903635.1
95_8_7		1995	Animal clinical	Eel	Denmark	Genbank		SAMN07739072	GCA_002903805.1
960426/1_4C		1996	Environmental	Eel	Denmark	Genbank		SAMN07739073	GCA_002903605.1
97U1087		2008	Environmental	Tilapia	Taiwan: Kaohsiung	SRA	SRS3359262	SAMN09270229
99-578_DP-B1		1998	Environmental	Oyster	USA: Louisiana	Genbank		SAMN03160381	GCA_000788325.1
99-743		1999	Environmental	Oyster	USA:Texas	Genbank		SAMN04194063	GCA_001890545.1
99-796_DP-E7		1999	Environmental	Oyster	USA: Florida	Genbank		SAMN03160382	GCA_000788315.1
A14		2002	Environmental	Eel	Spain	Genbank		SAMN07739074	GCA_002903555.1
AB17-319		2005	Environmental	Oyster	USA	Genbank		SAMN07739075	GCA_002903545.1
AM36846					USA	Genbank		SAMN13500489	GCA_014525155.1
ATCC_27562T		1994	Human clinical	Homo sapiens	USA: Florida	Genbank		SAMN04097182	GCA_002224265.1
ATCC_33147		1979	Environmental	Eel	Japan	Genbank		SAMN03092747	GCA_000764895.1
ATL_6-1306		1996	Human clinical	Homo sapiens	USA: Florida	Genbank		SAMN03160383	GCA_000788335.1
ATL_71503		1996	Human clinical	Homo sapiens	USA: Florida	Genbank		SAMN03160384	GCA_000788345.1
B2		1994	Human clinical	Homo sapiens	USA:Texas	Genbank		SAMN02471155	GCA_000303175.1
B88		2010	Human clinical	Homo sapiens	China: Jiaxing	Genbank		SAMN15009238	GCA_013319355.1
BAA87		1996	Human clinical	Homo sapiens	Israel	Genbank		SAMN02645177	GCA_000576265.1
BCW_3430		2007	Environmental	Oyster	USA: Louisiana	SRA	SRS533537	SAMN02368402
BCW_3431		2007	Environmental	Oyster	USA:Texas	SRA	SRS533538	SAMN02368403
BCW_3433		2007	Environmental	Oyster	USA: Louisiana	SRA	SRS533539	SAMN02368404
BCW_3434		2007	Environmental	Oyster	USA: Louisiana	SRA	SRS533540	SAMN02368405
BCW_3435		2007	Environmental	Oyster	USA: Louisiana	SRA	SRS533541	SAMN02368406
BCW_3436		2007	Environmental	Oyster	USA: Louisiana	SRA	SRS533542	SAMN02368407
BCW_3437		2007	Environmental	Oyster	USA: Florida	SRA	SRS533543	SAMN02368408
BCW_3441		2007	Environmental	Oyster	USA: Connecticut	SRA	SRS533546	SAMN02368411
BCW_3444		2007	Environmental	Oyster	USA: Louisiana	SRA	SRS533547	SAMN02368412
BCW_3446		2007	Environmental	Oyster	USA: Louisiana	SRA	SRS533548	SAMN02368413
BCW_3447		2007	Environmental	Oyster	USA: Florida	SRA	SRS533549	SAMN02368414
BCW_3450		2007	Environmental	Oyster	USA: Louisiana	SRA	SRS533552	SAMN02368418
BCW_3452		2007	Environmental	Oyster	USA: Florida	SRA	SRS533553	SAMN02368419
BCW_3457		2007	Environmental	Oyster	USA: Louisiana	SRA	SRS533556	SAMN02368422
BCW_3458		2007	Environmental	Oyster	USA: Louisiana	SRA	SRS533557	SAMN02368423
BCW_3460		2007	Environmental	Oyster	USA: Louisiana	SRA	SRS533558	SAMN02368425
BCW_3461		2007	Environmental	Oyster	USA: Louisiana	SRA	SRS533559	SAMN02368426
BCW_3462		2007	Environmental	Oyster	USA: Virginia	SRA	SRS533560	SAMN02368427
BCW_3465		2008	Environmental	Oyster	USA: New Jersey	SRA	SRS533562	SAMN02368430
BCW_3468		2007	Environmental	Oyster	USA: Louisiana	SRA	SRS533564	SAMN02368432
BCW_3469		2007	Environmental	Oyster	USA: Louisiana	SRA	SRS533565	SAMN02368433
BCW_3470		2007	Environmental	Oyster	USA: Louisiana	SRA	SRS533566	SAMN02368434
BCW_3471		2007	Environmental	Oyster	USA: Louisiana	SRA	SRS533567	SAMN02368435
BCW_3472		2007	Environmental	Oyster	USA: Alabama	SRA	SRS533568	SAMN02368436
BCW_3476		2007	Environmental	Oyster	USA: Virginia	SRA	SRS533569	SAMN02368439
BCW_3481		2007	Human clinical	Homo sapiens	USA	SRA	SRS533572	SAMN02368441
BCW_3484			Human clinical	Homo sapiens	USA	SRA	SRS533571	SAMN02368442
BCW_3485		2006	Human clinical	Homo sapiens	USA	SRA	SRS533573	SAMN02368443
BCW_3486		2007	Human clinical	Homo sapiens	USA	SRA	SRS533574	SAMN02368444
BCW_3487		2007	Human clinical	Homo sapiens	USA	SRA	SRS533575	SAMN02368445
BCW_3488		2007	Human clinical	Homo sapiens	USA	SRA	SRS533576	SAMN02368446
BCW_3489		2007	Human clinical	Homo sapiens	USA	SRA	SRS517989	SAMN02368447
BCW_3490		2007	Human clinical	Homo sapiens	USA	SRA	SRS517990	SAMN02368448
BCW_3491		2007	Human clinical	Homo sapiens	USA	SRA	SRS533577	SAMN02368449
BCW_3492		2007	Human clinical	Homo sapiens	USA	SRA	SRS533578	SAMN02368450
BCW_3493		2007	Human clinical	Homo sapiens	USA	SRA	SRS517991	SAMN02368451
BCW_3494		2007	Human clinical	Homo sapiens	USA	SRA	SRS517992	SAMN02368452
BCW_3496		2007	Human clinical	Homo sapiens	USA	SRA	SRS517993	SAMN02368453
BCW_3497		2007	Human clinical	Homo sapiens	USA	SRA	SRS517994	SAMN02368454
BCW_3499		2007	Human clinical	Homo sapiens	USA	SRA	SRS533579	SAMN02368455
BCW_3500		2007	Human clinical	Homo sapiens	USA	SRA	SRS517995	SAMN02368456
BCW_3501		2007	Human clinical	Homo sapiens	USA	SRA	SRS517996	SAMN02368457
BCW_3503		2007	Human clinical	Homo sapiens	USA	SRA	SRS533580	SAMN02368459
BCW_3504		2007	Human clinical	Homo sapiens	USA	SRA	SRS533581	SAMN02368460
BCW_3508		2007	Human clinical	Homo sapiens	USA	SRA	SRS533582	SAMN02368461
BCW_3509		2007	Human clinical	Homo sapiens	USA	SRA	SRS533583	SAMN02368462
BCW_3511		2007	Human clinical	Homo sapiens	USA	SRA	SRS533584	SAMN02368463
BCW_3512		2007	Human clinical	Homo sapiens	USA	SRA	SRS533585	SAMN02368464
BCW_3513		2007	Environmental	Unknown		SRA	SRS533586	SAMN02368465
BCW_3515			Environmental	Unknown		SRA	SRS533587	SAMN02368466
BCW_3516			Environmental	Unknown		SRA	SRS533588	SAMN02368467
BCW_3517			Environmental	Unknown		SRA	SRS533589	SAMN02368468
BCW_3521		2007	Environmental	Unknown		SRA	SRS533590	SAMN02368469
BCW_3522		2007	Environmental	Unknown		SRA	SRS533591	SAMN02368470
BCW_3523		2007	Environmental	Unknown		SRA	SRS533592	SAMN02368471
BCW_3525			Environmental	Unknown		SRA	SRS533593	SAMN02368472
BCW_3526			Environmental	Unknown		SRA	SRS533594	SAMN02368473
BCW_3528			Environmental	Unknown		SRA	SRS533595	SAMN02368474
BCW_3530			Environmental	Unknown		SRA	SRS533597	SAMN02368476
BCW_3532			Environmental	Unknown		SRA	SRS533596	SAMN02368478
BCW_3533			Environmental	Unknown		SRA	SRS533598	SAMN02368479
BCW_3534			Environmental	Unknown		SRA	SRS533599	SAMN02368480
BCW_3536			Environmental	Unknown		SRA	SRS533600	SAMN02368481
BCW_3537			Environmental	Unknown		SRA	SRS533601	SAMN02368482
BCW_3538			Environmental	Unknown		SRA	SRS533602	SAMN02368483
BCW_3539			Environmental	Unknown		SRA	SRS533603	SAMN02368484
BCW_3540			Environmental	Unknown		SRA	SRS533604	SAMN02368485
BCW_3541			Environmental	Unknown		SRA	SRS533605	SAMN02368486
BCW_3542			Environmental	Unknown		SRA	SRS533606	SAMN02368487
BCW_3543			Environmental	Unknown		SRA	SRS533608	SAMN02368488
BCW_3544			Environmental	Unknown		SRA	SRS533607	SAMN02368489
BCW_3545			Environmental	Unknown		SRA	SRS533609	SAMN02368490
BCW_3546			Environmental	Unknown		SRA	SRS517997	SAMN02368491
BCW_3547			Environmental	Unknown		SRA	SRS533610	SAMN02368492
BCW_3551			Environmental	Unknown		SRA	SRS533611	SAMN02368493
BCW_3552			Environmental	Unknown		SRA	SRS533612	SAMN02368494
BCW_3553			Environmental	Unknown		SRA	SRS533613	SAMN02368495
BCW_3555			Environmental	Unknown		SRA	SRS533614	SAMN02368496
BCW_3556			Environmental	Unknown		SRA	SRS533615	SAMN02368497
BCW_3558			Environmental	Unknown		SRA	SRS533616	SAMN02368499
BCW_3560			Environmental	Unknown		SRA	SRS533618	SAMN02368500
BCW_3562			Environmental	Unknown		SRA	SRS533617	SAMN02368501
BCW_3563			Environmental	Unknown		SRA	SRS533619	SAMN02368502
BCW_3565			Environmental	Unknown		SRA	SRS533620	SAMN02368504
BCW_3567			Environmental	Unknown		SRA	SRS865240	SAMN02368505
C7184K2		1977	Human clinical	Homo sapiens	USA	Genbank		SAMN07739077	GCA_002906265.1
CECT4604		1990	Animal clinical	Eel	Spain	Genbank		SAMN07739078	GCA_002903585.1
CECT4608		1990	Environmental	Unknown	Spain	Genbank		SAMN07739079	GCA_002903785.1
CECT4865		1997	Animal clinical	Shrimp	Taiwan	Genbank		SAMN07739080	GCA_002903525.1
CECT4999		1990	Animal clinical	Eel	Spain	Genbank		SAMN04457466	GCA_002215135.1
CECT5763		2002	Environmental	Unknown		Genbank		SAMN03273308	GCA_004302935.1
CECT5769		2004	Animal clinical	Eel	Spain: Valencia	Genbank		SAMN03273306	GCA_002891685.1
CECT7030		2004	Animal clinical	Eel	Denmark	Genbank		SAMN07739081	GCA_002903505.1
CECT898		1979	Animal clinical	Eel	Japan	Genbank		SAMN07739082	GCA_002903765.1
CFSAN082117		2007	Environmental	Unknown	USA:Texas	SRA	SRS3751926	SAMN09386750
CFSAN090180		2018	Environmental	Unknown	USA:Washington	SRA	SRS4330903	SAMN10711923
CFSAN090181		2018	Environmental	Tilapia	USA:Washington	SRA	SRS4330907	SAMN10711909
CFSAN090182		2018	Environmental	Tilapia	USA:Washington	SRA	SRS4330895	SAMN10711906
CFSAN090183		2018	Environmental	Unknown	USA:Washington	SRA	SRS4330898	SAMN10711916
CFSAN090184		2018	Environmental	Unknown	USA:Washington	SRA	SRS4330880	SAMN10711930
CFSAN090185		2018	Environmental	Unknown	USA:Washington	SRA	SRS4330835	SAMN10711931
CFSAN090186		2018	Environmental	Unknown	USA:Washington	SRA	SRS4330839	SAMN10711927
CFSAN090187		2018	Environmental	Tilapia	USA:Washington	SRA	SRS4330771	SAMN10711957
CFSAN090188		2018	Environmental	Tilapia	USA:Washington	SRA	SRS4330775	SAMN10711960
CFSAN090189		2018	Environmental	Unknown	USA:Washington	SRA	SRS4330769	SAMN10711954
CG100		1993	Environmental	Oyster	Taiwan	Genbank		SAMN07739083	GCA_002903465.1
CG64		2011	Environmental	Unknown	Taiwan	Genbank		SAMN03371452	GCA_000959775.1
CICESE-316		2011	Environmental	Oyster	Mexico: Mexico City	Genbank		SAMN09396655	GCA_003258485.1
CICESE-325		2011	Environmental	Oyster	Mexico: Mexico City	Genbank		SAMN09396656	GCA_003258475.1
CIP8190		1980	Human clinical	Homo sapiens	France	Genbank		SAMN03292655	GCA_002891785.1
CMCP6		2003	Human clinical	Homo sapiens	Korea	Genbank		SAMN02603130	GCA_000039765.1
DAL-79040		1996	Human clinical	Homo sapiens	USA:Texas	Genbank		SAMN04194078	GCA_001890565.1
DAL-79087		1997	Human clinical	Homo sapiens	USA:Louisana	Genbank		SAMN04194077	GCA_001890575.1
E4010			Environmental	Unknown	India	Genbank		SAMN11489491	GCA_009758215.1
E64MW						Genbank		SAMN01893923	GCA_000269745.1
ENV1		2005	Environmental	Unknown	USA: Louisiana	Genbank		SAMN05828159	GCA_003047125.1
FDAARGOS_116			Human clinical	Homo sapiens	Mexico: Gulf	Genbank		SAMN03996331	GCA_001471305.2
FDAARGOS_117			Human clinical	Homo sapiens		Genbank		SAMN03996332	GCA_001471415.2
FDAARGOS_118			Human clinical	Homo sapiens	USA	Genbank		SAMN03996333	GCA_001471465.2
FDAARGOS_119			Human clinical	Homo sapiens	USA	Genbank		SAMN03996334	GCA_001558515.2
FDAARGOS_663			Human clinical	Homo sapiens	USA: KY	Genbank		SAMN11056378	GCA_008693685.1
FLA112		1994	Human clinical	Homo sapiens	USA	Genbank		SAMN07739085	GCA_002903395.1
FLA114		1995	Human clinical	Homo sapiens	USA	Genbank		SAMN07739086	GCA_002903415.1
FLA144		1995	Human clinical	Homo sapiens	USA	Genbank		SAMN04193760	GCA_001890525.1
FORC_009		2008	Human clinical	Homo sapiens	South Korea: Masan	Genbank		SAMN03174938	GCA_001433435.1
FORC_016		2009	Human clinical	Homo sapiens	South Korea: Jeollabuk-do	Genbank		SAMN03764475	GCA_001653775.1
FORC_017		2014	Human clinical	Homo sapiens	South Korea: Jeju island	Genbank		SAMN03956906	GCA_001675245.1
FORC_036			Environmental	Clam	South Korea	Genbank		SAMN04914658	GCA_002117205.1
FORC_037			Environmental	Clam	South Korea	Genbank		SAMN05196200	GCA_002204915.1
FORC_053		2013	Environmental	Clam	South Korea	Genbank		SAMN06184516	GCA_003522555.1
FORC_054		2014	Environmental	Unknown	South Korea	Genbank		SAMN06184571	GCA_002863725.1
FORC_077		2017	Human clinical	Homo sapiens	South Korea	Genbank		SAMN08563567	GCA_004319645.1
GTC_10458						SRA	DRS014016	SAMD00009967
JY1305			Environmental	Oyster	USA	SRA	SRS917889	SAMN03496273
JY1701			Environmental	Oyster	USA	Genbank		SAMN01893931	GCA_000269765.1
LSU1657			Human clinical	Homo sapiens	USA	Genbank		SAMN07739088	GCA_002903375.1
LSU2098			Human clinical	Homo sapiens	USA	Genbank		SAMN07739089	GCA_002903725.1
MGYG-HGUT-02533			Human clinical	Homo sapiens	Bangladesh	Genbank		SAMEA5852038	GCA_902388005.1
MO6-24/O		1986	Human clinical	Homo sapiens	South Korea	Genbank		SAMN02603666	GCA_000186585.1
NBRC_15645						Genbank		SAMD00046713	GCA_001591065.1
NCTC11066		1964	Human clinical	Homo sapiens	USA: Norfolk, VA	Genbank		SAMEA104200660	GCA_900460445.1
NCTC11067		1975	Human clinical	Homo sapiens	USA	Genbank		SAMEA3121334	GCA_900460515.1
NCTC13647		1975	Environmental	Unknown	USA	Genbank		SAMEA3121336	GCA_900460565.1
NSV-5830		1995	Human clinical	Homo sapiens	USA: Florida	Genbank		SAMN04193761	GCA_001890465.1
NV1		2011	Environmental	Unknown	Taiwan	Genbank		SAMN03371453	GCA_000959755.1
NV22		2011	Environmental	Unknown	Taiwan	Genbank		SAMN03371454	GCA_000960125.1
ORL-1506		1995	Human clinical	Homo sapiens	USA: Florida	Genbank		SAMN04193760	GCA_001890525.1
PD-2-51		2003	Environmental	Unknown	Spain	Genbank		SAMN07739090	GCA_002903365.1
PNUSAV000042			Human clinical	Homo sapiens	USA	Genbank		SAMN06090785	GCA_002284515.1
PNUSAV000069						Genbank		SAMN07447997	GCA_016094575.1
Rae3		2010	Animal clinical	Eel	Spain	Genbank		SAMN07739092	GCA_002903345.1
Riu1		2003	Environmental	Unknown	Spain	Genbank		SAMN07739093	GCA_002906235.1
S2_22		2004	Environmental	Unknown	USA	SRA	SRS917403	SAMN03496267
S3-16		2004	Environmental	Unknown	USA: Florida	Genbank		SAMN07739095	GCA_002903285.1
SC9613		2011	Environmental	Unknown	South Korea	Genbank		SAMN03371455	GCA_000959745.1
SC9629		2011	Environmental	Unknown	South Korea	Genbank		SAMN03349353	GCA_000967055.1
SC9729		2011	Environmental	Unknown	South Korea	Genbank		SAMN03371456	GCA_000959825.1
SC9740		2011	Environmental	Unknown	South Korea	Genbank		SAMN03371457	GCA_000959765.1
SC9761		2011	Environmental	Unknown	South Korea	Genbank		SAMN03371458	GCA_000959835.1
SC9794		2011	Environmental	Unknown	South Korea	Genbank		SAMN03371459	GCA_000959845.1
SREL_214			Environmental	Unknown	USA	Genbank		SAMN07739097	GCA_002903245.1
SREL119			Environmental	Unknown	USA	Genbank		SAMN07739096	GCA_002903265.1
SS108		2005	Environmental	Unknown	USA	SRA	SRS917331	SAMN03496259
Ti417		2019	Animal clinical	Tilapia	Mediterranean Sea	Genbank		SAMN16587837	GCA_015351365.1
V_fA102						Genbank		SAMN14342352	GCA_011754395.1
V252		2004	Human clinical	Homo sapiens	Israel: Western Galilee Hospital	Genbank		SAMN03073547	GCA_001277815.1
VA_WGS_18022		2007	Environmental	Unknown	USA:Texas	SRA	SRS3622401	SAMN09386617
VA_WGS_18023		2007	Environmental	Unknown	USA:Texas	SRA	SRS3622428	SAMN09386616
VA_WGS_18024		2007	Environmental	Unknown	USA:Texas	SRA	SRS3622388	SAMN09386615
VA_WGS_18025		2007	Environmental	Unknown	USA:Texas	SRA	SRS3622390	SAMN09386771
VA_WGS_18026		2007	Environmental	Unknown	USA:Texas	SRA	SRS3622414	SAMN09386770
VA_WGS_18027		2007	Environmental	Unknown	USA:Texas	SRA	SRS3622424	SAMN09386776
VA_WGS_18028		2007	Environmental	Unknown	USA:Texas	SRA	SRS3622426	SAMN09386781
VA_WGS_18029		2007	Environmental	Unknown	USA:Texas	SRA	SRS3622416	SAMN09386816
VA_WGS_18030		2007	Environmental	Unknown	USA:Texas	SRA	SRS3709997	SAMN09386817
VA_WGS_18031		2007	Environmental	Unknown	USA:Texas	SRA	SRS3709911	SAMN09386749
VA_WGS_18033		2006	Environmental	Unknown	USA:Texas	SRA	SRS3622415	SAMN09386753
VA_WGS_18034		2006	Environmental	Unknown	USA:Texas	SRA	SRS3622404	SAMN09386757
VA_WGS_18035		2006	Environmental	Unknown	USA:Texas	SRA	SRS3622422	SAMN09386766
VA_WGS_18036		2006	Environmental	Unknown	USA:Texas	SRA	SRS3622413	SAMN09386765
VA_WGS_18037		2007	Environmental	Unknown	USA:Texas	SRA	SRS3622395	SAMN09386764
VA_WGS_18038		2007	Environmental	Unknown	USA:Texas	SRA	SRS3622349	SAMN09386763
VA_WGS_18039		2007	Environmental	Unknown	USA:Texas	SRA	SRS3622400	SAMN09386780
VA_WGS_18040		2007	Environmental	Unknown	USA:Texas	SRA	SRS3622412	SAMN09386815
VA_WGS_18041		2007	Environmental	Unknown	USA:Texas	SRA	SRS3622543	SAMN09386818
VA_WGS_18042		2007	Environmental	Unknown	USA:Texas	SRA	SRS3622405	SAMN09386756
VA_WGS_18043		2007	Environmental	Unknown	USA:Texas	SRA	SRS3622391	SAMN09386768
VA_WGS_18044		2007	Environmental	Unknown	USA:Texas	SRA	SRS3622425	SAMN09386767
VA_WGS_18045		2007	Environmental	Unknown	USA:Texas	SRA	SRS3622430	SAMN09386733
VA_WGS_18046		2007	Environmental	Unknown	USA:Texas	SRA	SRS3622461	SAMN09386613
VA_WGS_18047		2007	Environmental	Unknown	USA:Texas	SRA	SRS3622407	SAMN09386622
VA_WGS_18048		2007	Environmental	Unknown	USA:Texas	SRA	SRS3681480	SAMN09386624
VA_WGS_18049		2007	Environmental	Unknown	USA:Texas	SRA	SRS3700670	SAMN09386708
VA_WGS_18050		2007	Environmental	Unknown	USA:Texas	SRA	SRS3700662	SAMN09386754
VA_WGS_18051		2007	Environmental	Unknown	USA:Texas	SRA	SRS3622392	SAMN09386759
VA_WGS_18052		2007	Environmental	Unknown	USA:Texas	SRA	SRS3622406	SAMN09386758
VA_WGS_18053		2007	Environmental	Unknown	USA:Texas	SRA	SRS3622408	SAMN09386735
VA_WGS_18054		2006	Environmental	Unknown	USA:Texas	SRA	SRS3622427	SAMN09386734
VA_WGS_18055		2006	Environmental	Unknown	USA:Texas	SRA	SRS3667465	SAMN09386736
VA_WGS_18056		2006	Environmental	Unknown	USA:Texas	SRA	SRS3667455	SAMN09386614
VA_WGS_18057		2007	Environmental	Unknown	USA:Texas	SRA	SRS3667454	SAMN09386612
VA_WGS_18058		2006	Environmental	Unknown	USA:Texas	SRA	SRS3751927	SAMN09386611
VA_WGS_18059		2006	Environmental	Unknown	USA:Texas	SRA	SRS3667453	SAMN09386621
VA_WGS_18060		2007	Environmental	Unknown	USA:Texas	SRA	SRS3667467	SAMN09386620
VA_WGS_18061		2007	Environmental	Unknown	USA:Texas	SRA	SRS3667463	SAMN09386619
VA_WGS_18062		2007	Environmental	Unknown	USA:Texas	SRA	SRS3667444	SAMN09386738
VA_WGS_18063		2007	Environmental	Unknown	USA:Texas	SRA	SRS3667420	SAMN09386737
VA_WGS_18064		2006	Environmental	Unknown	USA:Texas	SRA	SRS3667403	SAMN09386618
VN-0101		2010	Environmental	Unknown	Germany: Baltic Sea, Binz	Genbank		SAMN03483416	GCA_002073095.1
VN-0108		2010	Human clinical	Homo sapiens	Germany: Baltic Sea, Binz	Genbank		SAMN03486856	GCA_002073135.1
VN-0206		1995	Environmental	Unknown	Germany: Baltic Sea, Rostock	Genbank		SAMN03470190	GCA_002073055.1
VN-0208		1999	Environmental	Unknown	Germany: Baltic Sea, Rostock	Genbank		SAMN03483332	GCA_002150885.1
Vv002		2016	Environmental	Shrimp	China	Genbank		SAMN08939837	GCA_003072055.1
Vv003		2016	Environmental	Shrimp	China	Genbank		SAMN08939838	GCA_003072025.1
Vv004		2016	Environmental	Shrimp	China	Genbank		SAMN08939839	GCA_003072005.1
Vv006		2016	Environmental	Shrimp	China	Genbank		SAMN08939840	GCA_003071965.1
Vv180806		2018	Human clinical	Homo sapiens	China	Genbank		SAMN12816916	GCA_014107515.1
VV2014DJH		2014	Human clinical	Homo sapiens	China: Taizhou	Genbank		SAMN06237111	GCA_002850455.1
Vv3		2017	Animal clinical	Tilapia	Mediterranean Sea	Genbank		SAMN16587836	GCA_015351355.1
VV4-03		2003	Human clinical	Homo sapiens	Israel	Genbank		SAMN02990645	GCA_000743095.1
Vv5		2017	Animal clinical	Tilapia	Mediterranean Sea	Genbank		SAMN16587835	GCA_015351545.2
VV9-09		2009	Human clinical	Homo sapiens	Israel	Genbank		SAMN02990644	GCA_000743105.1
VVyb1		2004	Animal clinical	Tilapia	Israel	Genbank		SAMN02471035	GCA_000342305.2
WAPHLVBRA00001		2016	Environmental	Unknown	USA:Washington	SRA	SRS2220311	SAMN06062374
WAPHLVBRA00002		2016	Environmental	Unknown	USA:Washington	SRA	SRS2220142	SAMN06062373
WAPHLVBRA00003		2016	Environmental	Unknown	USA:Washington	SRA	SRS2220136	SAMN06062372
WAPHLVBRA00004		2016	Environmental	Unknown	USA:Washington	SRA	SRS2220166	SAMN06062371
WAPHLVBRA00005		2016	Environmental	Unknown	USA:Washington	SRA	SRS2220283	SAMN06062370
WAPHLVBRA00006		2016	Environmental	Unknown	USA:Washington	SRA	SRS2220306	SAMN06062369
WAPHLVBRA00007		2016	Environmental	Unknown	USA:Washington	SRA	SRS2220135	SAMN06062368
WAPHLVBRA00008		2016	Environmental	Unknown	USA:Washington	SRA	SRS2220405	SAMN06062367
WAPHLVBRA00009		2016	Environmental	Unknown	USA:Washington	Genbank		SAMN06062366	GCA_002278545.1
WAPHLVBRA00010		2016	Environmental	Unknown	USA:Washington	SRA	SRS2220384	SAMN06062366
WAPHLVBRA00011		2016	Environmental	Unknown	USA:Washington	SRA	SRS2220288	SAMN06140069
WAPHLVBRA00012		2017	Environmental	Fish	USA:Washington	Genbank		SAMN07515196	GCA_016094505.1
WAPHLVBRA00013		2017	Environmental	Fish	USA:Washington	Genbank		SAMN07515193	GCA_016094525.1
WAPHLVBRA00014		2017	Environmental	Unknown	USA:Washington	Genbank		SAMN07515195	GCA_016094495.1
WAPHLVBRA00015		2017	Environmental	Unknown	USA:Washington	Genbank		SAMN07515189	GCA_016094535.1
WAPHLVBRA00016		2017	Environmental	Unknown	USA:Washington	Genbank		SAMN07515192	GCA_016094475.1
WAPHLVBRA00017		2017	Environmental	Unknown	USA:Washington	Genbank		SAMN07515191	GCA_016094425.1
WAPHLVBRA00018		2017	Environmental	Unknown	USA:Washington	Genbank		SAMN07515198	GCA_016094435.1
WAPHLVBRA00019		2017	Environmental	Unknown	USA:Washington	Genbank		SAMN07515197	GCA_016094415.1
WAPHLVBRA00020		2017	Environmental	Unknown	USA:Washington	Genbank		SAMN07515200	GCA_016094395.1
WAPHLVBRA00021		2017	Environmental	Unknown	USA:Washington	Genbank		SAMN07515199	GCA_016094365.1
WAPHLVBRA00022		2017	Environmental	Unknown	USA:Washington	Genbank		SAMN07515194	GCA_016094295.1
WAPHLVBRA00024		2017	Environmental	Unknown	USA:Washington	SRA	SRS2631893	SAMN07792360
WAPHLVBRA00026		2017	Environmental	Unknown	USA:Washington	SRA	SRS2676611	SAMN07843506
WR1-BW		2015	Environmental	Unknown	USA: South Carolina	Genbank		SAMN11552945	GCA_013369375.1
WR2_BW		2012	Environmental	Unknown	USA: South Carolina	Genbank		SAMN08213428	GCA_003798485.1
WR2-BW2		2015	Environmental	Unknown	USA: South Carolina	Genbank		SAMN11538979	GCA_013369285.1
yb158		2005	Environmental	Tilapia	Israel	Genbank		SAMN03571538	GCA_001013325.1
YJ016		1993	Human clinical	Homo sapiens	Taiwan	Genbank		SAMD00061075	GCA_000009745.1
