# Supplementary material for: Emergence, climate-driven expansion, and diversification of a European Vibrio vulnificus lineage (L4) with multi-host pathogenic potential
Source: Emerg Microbes Infect. 2025 Dec 9;15(1):2601370. doi: 10.1080/22221751.2025.2601370 (PMC12777771; doi:10.1080/22221751.2025.2601370)
Supplement: Supplementary_table_1.xlsx [file TEMI_A_2601370_SM8500.xlsx]

## Sheet: Supplementary_table_1
Supplementary Table 1. Metadata information of the 222 strains used for the L4 PCR analysis.
Strain	Type of source	Source of isolation	Country of isolation	Marker for L4 (ABC transporter permease)	Marker for L3 (pgiAL3 )	Species marker (vvhA)	Comments
12	Clinical	Human disease	Israel	-	+	+	L3 positive control
32	Clinical	Human disease	Israel	-	+	+
97	Clinical	Human disease	Israel	-	+	+
162	Clinical	Human disease	Israel	-	+	+
534	Clinical	Eel disease	Sweden	-	-	+
535	Clinical	Eel disease	Sweden	-	-	+
536	Clinical	Eel disease	Sweden	-	-	+
1000	Unknown	Unknown	Unknown	-	-	+
1001	Unknown	Unknown	Unknown	-	-	+
1002	Unknown	Unknown	Unknown	-	-	+
1003	Clinical	Human disease	Israel	-	+	+
1004	Unknown	Unknown	Unknown	-	-	+
1005	Unknown	Unknown	Unknown	-	-	+
1007	Unknown	Unknown	Unknown	-	-	+
1008	Unknown	Unknown	Unknown	-	-	+
1009	Unknown	Unknown	Unknown	-	-	+
1010	Unknown	Unknown	Unknown	-	-	+
1013	Unknown	Unknown	Unknown	-	-	+
1014	Unknown	Unknown	Unknown	-	-	+
1015	Unknown	Unknown	Unknown	-	-	+
11028	Clinical	Human disease	Israel	-	+	+	L3 positive control
94385	Clinical	Human wound	Spain	+	-	+	L4 positive control
90-2-11	Clinical	Eel disease	Denmark	-	-	+
94-8-112	Clinical	Human wound	Denmark	-	-	+
94-9-118	Clinical	Human lung secretion	Denmark	-	-	+
94-9-119	Clinical	Human wound	Denmark	-	-	+
94-9-123	Environmental	seawater	Denmark	-	-	+
94-9-130	Environmental	seawater	Denmark	-	-	+
95-8-161	Clinical	Eel disease	Denmark	-	-	+
95-8-162	Clinical	Eel disease	Denmark	-	-	+
95-8-6	Clinical	Eel disease	Denmark	-	-	+
95-8-7	Clinical	Eel disease	Denmark	-	-	+
960426-1/4C	Clinical	Eel disease	Denmark	-	-	+
960717-1/2F	Clinical	Eel disease	Denmark	-	-	+
960717-1/5c	Clinical	Eel disease	Denmark	-	-	+
A10	Clinical	Eel disease	Spain	-	-	+
A11	Clinical	Eel disease	Spain	-	-	+
A13	Clinical	Eel disease	Spain	-	-	+
A14	Clinical	Eel disease	Spain	-	-	+
A2	Environmental	Aquaculture water	Spain	-	-	+
A2B	Clinical	Eel disease	Spain	-	-	+
A2úlcera	Clinical	Eel disease	Spain	-	-	+
A4	Environmental	Aquaculture water	Spain	-	-	+
A5	Environmental	Aquaculture water	Spain	-	-	+
A6	Environmental	Aquaculture water	Spain	-	-	+
A7	Environmental	Aquaculture water	Spain	-	-	+
Aislado H	Clinical	Eel disease	Spain	-	-	+
Aislado RA1	Clinical	Eel disease	Spain	-	-	+
Aislado RA2	Clinical	Eel disease	Spain	-	-	+
Aislado RA3	Clinical	Eel disease	Spain	-	-	+
AT-1	Enviromental	Aquaculture water	Spain	-	-	+
AT-10	Enviromental	Aquaculture water	Spain	-	-	+
AT-11	Enviromental	Aquaculture water	Spain	-	-	+
AT-12	Enviromental	Aquaculture water	Spain	-	-	+
AT-2	Enviromental	Aquaculture water	Spain	-	-	+
AT-3	Enviromental	Aquaculture water	Spain	-	-	+
AT-4	Enviromental	Aquaculture water	Spain	-	-	+
AT-5	Enviromental	Aquaculture water	Spain	-	-	+
AT-7	Enviromental	Aquaculture water	Spain	-	-	+
AT-8	Enviromental	Aquaculture water	Spain	-	-	+
AT-9	Enviromental	Aquaculture water	Spain	-	-	+
ATCC 27562 (NBRC 15645; CECT 529;NCIMB 2046)	Clinical	Human blood	USA	-	-	+
ATCC 33816	Clinical	Human blood	USA	-	-	+
C1	Enviromental	Healthy eel	Spain	-	-	+
CCUG 38521	Clinical	Human wound	Sweden	-	-	+
CECT 4174 (NCIMB 2138; ATCC 33148)	Clinical	Eel disease	Japan	-	-	+
CECT 4601 (E22; CCUG)	Clinical	Eel disease	Spain	-	-	+
CECT 4602 (E39)	Clinical	Eel disease	Spain	-	-	+
CECT 4603 (E58)	Clinical	Eel disease	Spain	-	-	+
CECT 4605 (E105)	Clinical	Eel disease	Spain	-	-	+
CECT 4606 (E109; CCUG 38431)	Enviromental	Healthy eel	Spain	-	-	+
CECT 4607 (E116)	Clinical	Eel disease	Spain	-	-	+
CECT 4862 (ATCC 33149; NCIMB 2139)	Clinical	Eel disease	Japan	-	-	+
CECT 4863 (ATCC 33187; CDC B3547)	Clinical	Human wound	USA	-	-	+
CECT 4864 (H2)	Clinical	Eel disease	Spain	-	-	+
CECT 4866 (522)	Clinical	Human blood	Australia	-	-	+
CECT 4867 (523)	Clinical	Eel disease	Sweden	-	-	+
CECT 4868 (524)	Clinical	Eel disease	Norway	-	-	+
CECT 4869 (530)	Clinical	Eel disease	Belgium	-	-	+
CECT 4870 (121)	Clinical	Eel disease	Sweden	-	-	+
CECT 4917 (R-97)	Clinical	Eel disease	Spain	-	-	+
CECT 4998 (D-97)	Clinical	Eel disease	Spain	-	-	+
CECT 4999 (R99)	Clinical	Eel disease	Spain	-	-	+	L2 control
CECT 5139 (A-98)	Clinical	Eel disease	Spain	-	-	+
CECT 5140 (DCM-98)	Clinical	Digestive tract seahorse	Spain	-	-	+
CECT 5141 (BCM-98)	Clinical	Digestive tract seahorse	Spain	-	-	+
CECT 5142 (PCM-98)	Clinical	Digestive tract seahorse	Spain	-	-	+
CECT 5164 (374)	Clinical	Human blood	USA	-	-	+
CECT 5165 (UNCC 890)	Environmental	Seawater	USA	-	-	+
CECT 5167 (L-180)	Clinical	Human blood	Japan	-	-	+
CECT 5168 (CDC C-7184)	Clinical	Human blood	USA	-	-	+
CECT 5169 (CDC H-3308)	Clinical	Human blood	USA	-	-	+
CECT 5198 (A1)	Clinical	Eel disease	Spain	-	-	+
CECT 5343 (A3)	Clinical	Eel disease	Spain	-	-	+
CECT 5689 (A12)	Clinical	Eel disease	Spain	-	-	+
CECT 5762 (AnS1)	Environmental	Healthy eel	Spain	-	-	+
CECT 5763 (PD-8)	Enviromental	Aquaculture water	Spain	-	-	+
CECT 5768 (A8)	Clinical	Eel disease	Spain	-	-	+
CECT 5769 (A9)	Clinical	Eel disease	Spain	-	-	+
CECT 7029 (4-7-17)	Clinical	Eel disease	Denmark	-	-	+
CECT 7030 (4-7-19)	Clinical	Eel disease	Denmark	-	-	+
CECT 897 (NCIMB 2136; ATCC 33147)	Clinical	Eel disease	Japan	-	-	+
CECT4604 (E86)	Clinical	Eel disease	Spain	-	-	+
CECT4608 (TW1)	Enviromental	Aquaculture water	Spain	-	-	+
CECT4865 (520)	Clinical	Shrimp disease	Taiwan	-	-	+
CECT898 (NCIMB 2137)	Clinical	Eel disease	Japan	-	-	+
CECT9109 (CCUG11255; ATCC29307;CDCA8694;WDCM00187)	Clinical	Human blood	Sweden	-	-	+	L2 control
CG100	Clinical	Oyster	Taiwan	-	-	+
CG106	Clinical	Oyster	Taiwan	-	-	+
CG110	Enviromental	Seawater	Taiwan	-	-	+
CG111	Enviromental	Seawater	Taiwan	-	-	+
CG118	Enviromental	Seawater	Taiwan	-	-	+
CIP8190	Clinical	Human blood	France	-	-	+
CS9133	Clinical	Human blood	South Korea	-	-	+
E4	Environmental	Seafood	USA	-	-	+
ICM17/02073-A	Clinical	Palometa disease	Spain	-	-	+
ICM18/00103	Clinical	clown fish skin	Spain	-	-	+
ICM18/00152	Clinical	Palometa disease	Spain	-	-	+
ICM18/00181	Clinical	clown fish skin	Spain	-	-	+
JE	Enviromental	Oyster	USA	-	-	+
KH03	Clinical	Human blood	Japan	-	-	+
L49	Environmental	Brackish water	Japan	-	-	+
MLT 362	Enviromental	Oyster	USA	-	-	+
MLT 364	Enviromental	Oyster	USA	-	-	+
MLT 404	Enviromental	Seawater	USA	-	-	+
MLT 406	Enviromental	Seawater	USA	-	-	+
N87	Clinical	Human blood	Japan	-	-	+
PD-1	Enviromental	Aquaculture water	Spain	-	-	+
PD-12	Enviromental	Aquaculture water	Spain	-	-	+
PD-2-47	Enviromental	Aquaculture water	Spain	-	-	+
PD-2-50	Enviromental	Aquaculture water	Spain	-	-	+
PD-2-51	Enviromental	Aquaculture water	Spain	-	-	+
PD-2-52	Enviromental	Aquaculture water	Spain	-	-	+
PD-2-55	Enviromental	Aquaculture water	Spain	-	-	+
PD-2-56	Enviromental	Aquaculture water	Spain	-	-	+
PD-2-58	Enviromental	Aquaculture water	Spain	-	-	+
PD-2-66	Enviromental	Aquaculture water	Spain	-	-	+
PD-3	Enviromental	Aquaculture water	Spain	-	-	+
PD-5	Enviromental	Aquaculture water	Spain	-	-	+
Riu-2	Enviromental	Seawater	Spain	-	-	+
Riu-3	Enviromental	Seawater	Spain	-	-	+
Riu1	Enviromental	Seawater	Spain	+	-	+	L4 positive control
UE-516	Clinical	Eel disease	Taiwan	-	-	+
V1	Enviromental	Aquaculture water	Spain	-	-	+
V233	Clinical	Seafood	Israel	-	-	+
V246 (clade A)	Clinical		Israel	-	-	+
V247	Clinical		Israel	-	-	+
V252 (clade B)	Clinical	Human blood	Israel	-	-	+	L5 control
V4	Clinical	Human blood	Australia	-	-	+
Vv (5.18.14) C7184. Av	Clinical	Human blood	USA	-	-	+
VV 1003	Enviromental	Oyster	USA	-	-	+
VV 352	Enviromental	Seawater	USA	-	-	+
VV 425	Enviromental	Oyster	USA	-	-	+
VvYb1	Environmental	Healthy tilapia	Israel	-	+	+
Vv1	Enviromental	Tilapia	Egypt	-	-	+
Vv3	Clinical	Tilapia	Egypt	-	-	+
Vv4	Clinical	Tilapia	Egypt	-	-	+
Vv5	Clinical	Tilapia	Egypt	-	-	+
Yb158	Environmental	Healthy tilapia	Israel	-	-	+	L1 control
Yb160	Environmental		Israel	-	-	+
Yb199	Environmental		Israel	-	-	+
Yb44	Environmental		Israel	-	-	+
Yb88	Environmental		Israel	-	-	+
Yb95	Environmental		Israel	-	-	+	L5 control
YJ016	Clinical	Human blood	Taiwan	-	-	+	L1 control
YN03	Clinical	Human blood	Japan	-	-	+
10-VBH0198	Clinical	Skin wound	Germany	+	-	+
18-VB00126	Environmental	Sediment	Germany	+	-	+
18-VB00194	Environmental	Seawater	Germany	+	-	+
18-VB00195	Environmental	Seawater	Germany	+	-	+
18-VB00199	Environmental	Seawater	Germany	+	-	+
18-VB00209	Environmental	Sediment	Germany	+	-	+
18-VB00210	Environmental	Sediment	Germany	+	-	+
18-VB00242	Environmental	Seawater	Germany	+	-	+
18-VB00245	Environmental	Sediment	Germany	+	-	+
18-VB00417	Environmental	Seawater	Germany	+	-	+
18-VB00438	Clinical	Sepsis	Germany	+	-	+
18-VB00560	Environmental	Seawater	Germany	+	-	+
18-VB00577	Environmental	Seawater	Germany	+	-	+
18-VB00599	Environmental	Sediment	Germany	+	-	+
18-VB00607	Environmental	Seawater	Germany	+	-	+
18-VB00608	Environmental	Seawater	Germany	+	-	+
18-VB00610	Environmental	Seawater	Germany	+	-	+
18-VB00627	Environmental	Seawater	Germany	+	-	+
18-VB00657	Environmental	Seawater	Germany	+	-	+
19-VB00242	Environmental	Seawater	Germany	+	-	+
19-VB00243	Environmental	Seawater	Germany	+	-	+
19-VB00248	Environmental	Seawater	Germany	+	-	+
19-VB00249	Environmental	Seawater	Germany	+	-	+
19-VB00253	Environmental	Seawater	Germany	+	-	+
19-VB00313	Environmental	Seawater	Germany	+	-	+
19-VB00326	Environmental	Seawater	Germany	+	-	+
19-VB00378	Environmental	Seawater	Germany	+	-	+
19-VB00380	Environmental	Seawater	Germany	+	-	+
19-VB00646	Environmental	Seawater	Germany	+	-	+
19-VB00867	Environmental	Seawater	Germany	+	-	+
20-VB00250	Clinical	Wound	Germany	+	-	+
21-VB00130	Environmental	Seawater	Germany	+	-	+
21-VB00131	Environmental	Seawater	Germany	+	-	+
21-VB00133	Environmental	Seawater	Germany	+	-	+
21-VB00134	Environmental	Seawater	Germany	+	-	+
21-VB00135	Environmental	Seawater	Germany	+	-	+
21-VB00136	Environmental	Seawater	Germany	+	-	+
21-VB00137	Clinical	Sepsis	Germany	+	-	+
21-VB00138	Clinical	Skin wound	Germany	+	-	+
21-VB00142	Environmental	Seawater	Germany	+	-	+
21-VB00143	Environmental	Seawater	Germany	+	-	+
21-VB00144	Environmental	Seawater	Germany	+	-	+
21-VB00145	Environmental	Seawater	Germany	+	-	+
21-VB00146	Environmental	Seawater	Germany	+	-	+
21-VB00147	Environmental	Seawater	Germany	+	-	+
21-VB00148	Environmental	Seawater	Germany	+	-	+
21-VB00149	Environmental	seawater	Germany	+	-	+
21-VB00152	Environmental	Seawater	Germany	+	-	+
22-VB00245	Environmental	Seawater	Germany	+	-	+
23-VB00033	Environmental	Seawater	Germany	+	-	+
18-VB00415	Environmental	seawater	Germany	+	-	+
18-VB00418	Environmental	sediment	Germany	+	-	+
18-VB00420	Environmental	sediment	Germany	+	-	+
21-VB00150	Environmental	seawater	Germany	-	-	+
21-VB00151	Environmental	seawater	Germany	-	-	+
Vibrio cholerae CECT 652	Human clinical	feces	United States	-	-	-	O1. Negative control.
Vibrio parahaemolyticus	Unknown	Unknown	Unknown	-	-	-	Negative control
