# Supplementary material for: Emergence, climate-driven expansion, and diversification of a European Vibrio vulnificus lineage (L4) with multi-host pathogenic potential
Source: Emerg Microbes Infect. 2025 Dec 9;15(1):2601370. doi: 10.1080/22221751.2025.2601370 (PMC12777771; doi:10.1080/22221751.2025.2601370)
Supplement: Supplementary_table_4.xlsx [file TEMI_A_2601370_SM8498.xlsx]

## Sheet: Supplementary_Table_4
Supplementary Table 4. Results of the antibiogram (EUCAST 2024) for L4 strains. Data are presented as diameter of inhibition halo in mm
Species	Name	CTX	STR	TET	IMI	AMI	CHL	GEN	NOR	MER	AMC	NAL	ERY	TRI	TRS/SXT	AMP	CIP	FFC	CAZ	FEP
V. cholerae		29	9	24	17	18	23	16	27	25	14	26	17	18	19	16	29
E. coli	ATCC25922	29-35	12-20	18-25	26-32	19-26	21-27	19-26	28-35	28-35	19-26	22-28	-	21-28	23-29	15-22	29-37	22-28	25-32	31-37
P. aeruginosa	ATCC27853	18-22	-	-	20-28	18-26	-	17-23		27-33	-	-	-	-	-	-	25-33
E. coli	ATCC35218	-		-	-	-	-	-		-	17-22		-		-	6	-
S. aureus	ATCC25923	25-31	14-22	24-30	-	20-26	19-26	19-27		29-37	28-36	-	22-30	19-26	24-32	27-35	22-30		16-20	23-29
E. coli	ATCC25922	31	20	20	34	24	23	22	30	36	20	28	8	24	28	15	36	22	30	33
P. aeruginosa	ATCC27853	22	10	10	24	22	-	18	26	32	-	7	6	-	-	-	28	-	30	28
E. faecalis	CIP10321	-	-	12	30	8	24	12	20	22	32	-	21	34	36	27	24	26	-	16
S. aureus	ATCC25923	30	20	26	42	25	26	26	24	37	36	-	28	26	32	32	26	28	24	30
E. coli	ATCC35218	34	-	20	31	22	7	21	31	35	20	27	12	28	26	-	34	15	32	36
Breakpoint (Vibrio spp.)	suseptible	≥26		≥20						≥24			≥12		≥21		≥23		≥22
V. vulnificus	10-VBH0198	36	11	30	34	18	36	18	32	36	28	32	21	25	32	26	34	34	31	29
V. vulnificus	18-VB00126	32	12	26	32	18	34	16	31	34	27	32	23	25	30	26	32	36	30	28
V. vulnificus	18-VB00194	38	12	28	36	19	38	19	34	40	28	34	26	27	34	28	38	39	32	28
V. vulnificus	18-VB00199	34	12	29	32	18	34	18	31	36	26	32	22	24	31	24	33	35	30	28
V. vulnificus	18-VB00209	33	14	28	32	20	34	18	30	37	28	31	20	24	31	26	32	34	28	26
V. vulnificus	18-VB00210	32	16	22	32	20	33	18	28	36	28	28	19	22	31	27	29	32	29	26
V. vulnificus	18-VB00242	34	11	38	34	18	35	18	32	35	28	33	22	26	32	26	32	35	30	28
V. vulnificus	18-VB00245	39	10	38	39	19	42	18	34	38	29	34	24	24	27	26	36	40	31	28
V. vulnificus	18-VB00415	28	8	28	32	16	34	15	32	38	26	32	23	24	27	24	32	36	26	20
V. vulnificus	18-VB00417	35	11	27	34	17	35	16	33	38	29	32	24	25	31	26	34	34	32	30
V. vulnificus	18-VB00418	32	10	24	32	18	34	17	32	34	26	30	22	24	32	26	32	32	29	27
V. vulnificus	18-VB00420	34	9	32	36	16	36	15	34	40	28	33	24	26	28	26	35	37	28	22
V. vulnificus	18-VB00438	34	10	26	33	18	36	17	32	36	27	32	22	22	24	24	32	36	27	23
V. vulnificus	18-VB00560	32	8	32	34	16	37	16	32	39	28	32	24	24	26	24	33	36	26	22
V. vulnificus	18-VB00577	38	10	32	36	17	37	16	36	42	32	37	26	28	28	26	38	39	34	32
V. vulnificus	18-VB00599	38	9	34	36	16	39	16	36	40	28	36	26	25	28	28	36	38	30	28
V. vulnificus	18-VB00607	32	8	32	36	16	36	15	32	38	28	33	24	24	26	24	34	36	30	27
V. vulnificus	18-VB00608	32	8	30	34	15	36	15	31	36	28	32	24	24	26	25	32	35	28	24
V. vulnificus	18-VB00610	36	9	32	36	17	38	16	30	37	27	33	24	23	26	25	34	37	30	26
V. vulnificus	18-VB00627	34	11	32	36	18	36	16	32	42	30	36	25	24	27	26	34	36	28	24
V. vulnificus	18-VB00657	40	10	38	40	19	42	18	42	46	34	42	30	26	32	30	40	42	34	32
V. vulnificus	19-VB00242	32	9	32	35	16	37	16	33	38	29	36	32	24	27	27	36	38	28	24
V. vulnificus	19-VB00243	40	19	34	42	25	38	22	36	42	34	36	22	25	34	32	38	38	37	36
V. vulnificus	19-VB00248	33	9	29	34	16	36	16	32	36	27	32	22	27	31	26	34	34	30	28
V. vulnificus	19-VB00249	33	10	29	34	17	35	17	30	36	28	32	28	26	32	25	32	34	28	26
V. vulnificus	19-VB00253	35	15	28	34	22	36	20	32	37	28	32	24	28	33	27	32	36	32	31
V. vulnificus	19-VB00313	35	8	29	33	18	35	17	32	37	28	34	23	26	32	26	36	36	32	28
V. vulnificus	19-VB00326	31	11	28	32	17	36	16	32	38	28	30	30	26	32	24	30	36	27	26
V. vulnificus	19-VB00380	32	14	28	34	20	36	18	32	36	28	31	22	22	31	24	33	34	28	26
V. vulnificus	19-VB00646	50	10	38	42	19	40	20	46	50	46	46	30	22	36	44	44	46	40	48
V. vulnificus	20-VB00250	34	12	30	34	16	36	17	32	37	26	32	24	27	34	28	33	36	30	28
V. vulnificus	21-VB00130	34	12	28	36	19	36	18	34	37	28	32	24	25	32	24	32	35	28	25
V. vulnificus	21-VB00131	33	11	28	35	18	36	18	34	36	28	32	24	25	32	25	35	34	29	28
V. vulnificus	21-VB00134	42	14	28	44	24	38	22	34	44	34	41	26	25	38	34	42	40	42	38
V. vulnificus	21-VB00135	35	12	28	34	19	34	18	34	36	30	32	24	28	33	27	36	35	32	28
V. vulnificus	21-VB00136	36	12	29	38	20	36	18	34	38	31	34	23	28	34	26	36	37	32	30
V. vulnificus	21-VB00137	38	13	29	38	20	37	18	33	40	30	34	24	28	34	28	36	37	32	32
V. vulnificus	21-VB00138	38	15	28	38	22	34	20	36	41	31	35	22	28	32	28	38	38	36	34
V. vulnificus	21-VB00142	37	18	28	38	22	38	22	34	37	30	32	23	24	32	26	34	34	32	31
V. vulnificus	21-VB00143	36	18	30	38	24	36	22	33	40	32	34	25	26	35	26	34	36	34	32
V. vulnificus	21-VB00144	34	10	29	32	18	34	17	29	34	28	32	22	26	32	24	32	35	30	27
V. vulnificus	21-VB00145	34	11	29	34	18	36	19	32	37	28	33	24	27	33	26	32	36	31	30
V. vulnificus	21-VB00146	36	13	32	36	18	36	20	34	36	27	32	24	25	34	26	36	36	30	28
V. vulnificus	21-VB00147	34	10	29	34	18	36	19	34	38	28	35	24	29	34	25	36	38	32	29
V. vulnificus	21-VB00148	32	10	28	34	18	36	17	30	36	27	34	24	24	32	25	32	34	26	26
V. vulnificus	21-VB00149	32	12	28	34	18	36	17	33	38	29	33	24	23	31	26	34	34	30	28
V. vulnificus	21-VB00150	33	12	28	32	18	33	17	34	36	28	34	21	25	31	24	32	34	29	28
V. vulnificus	21-VB00151	33	11	28	33	18	34	17	34	36	27	37	22	26	32	23	33	34	30	27
V. vulnificus	21-VB00152	32	11	28	34	18	34	18	34	36	28	33	24	24	32	25	33	34	28	26
